# Supplementary material for: Assessment of primary rehabilitation needs in neurological rehabilitation: translation, adaptation and face validity of the Danish version of Rehabilitation Complexity Scale-Extended
Source: BMC Neurol. 2016 Oct 21;16:205. doi: 10.1186/s12883-016-0728-7 (PMC5073960; doi:10.1186/s12883-016-0728-7)
Supplement: Additional file 3: — Data from face validity study. The dataset has 10 variables: Variable a: Case_no refers to the case numbers; Variables b, e, h: *_problems answers to question “Did you have any problems scoring one of the 10 latest patients?”; Variables c, f, i: *_problem_ID gives the ID of the case with a problem; Variables d, g, j: * _score answers to question “On average over the last 10 patients, does the RCS-E present a sufficient description of the patient in the areas you have been asked to assess? Please indicate on a scale from 0 to 10, where 0 is not at all sufficient and 10 is sufficient”. (CSV 1 kb) [file 12883_2016_728_MOESM3_ESM.csv]

Case_no	md_problems (MD answer to "Did you have any problems scoring one of the 10 latest patients?")	md_problem_ID	md_score (“On average over the last 10 patients, does the RCS-E present a sufficient description of the patient in the areas you have been asked to assess?)	rn_problems (RN answer to "Did you have any problems scoring one of the 10 latest patients?")	rn_problem_ID	rn_score (“On average over the last 10 patients, does the RCS-E present a sufficient description of the patient in the areas you have been asked to assess?)	tp_problems (therapeut answer to "Did you have any problems scoring one of the 10 latest patients?")	tp_problem_ID	tp_score (“On average over the last 10 patients, does the RCS-E present a sufficient description of the patient in the areas you have been asked to assess?)
1-10	No		8	No		7	No		10
11-20	No		8	No		8	Yes	20	9
21-30	No		8	Yes	23	7	No		10
31-40	No		9	No		7	No		8
41-50	Yes	48	9	No		7	No		8
51-60	No		9	No		7	No		8
61-70	No		9	No		8	No		9
71-80	No		8	No		8	No		9
81-90	No		9	No		8	Yes	84	9
91-100	No		9	No		8	No		9
101-110	No		9	No		8	Yes	103	8
111-120	No		9	No		8	No		8
121-130	No		9	No		8	Yes	122	8
131-140	No		9	No		8	Yes	136	8
141-150	No		9	No		8	No		9
161-170	No		8	No		8	Yes	167	9
171-180	No		8	No		8	No		9
181-190	No		8	No		8	Yes	181	8
191-200	No		8	No		8	Yes		6
201-210	No		8	No		8	Yes		7
211-220	No		8	No		8	Yes	218	8
221-230	No		8	No		8	No		8
231-240	No		8	No		8	Yes		7
241-250	No		8	No		8	Yes		7
251-260	No		8	No		8	Yes		7
261-270	No		8	No		8	No		8
271-280	No		8	No		8	Yes		8
281-290	No		8	No		8	No		9
291-300	No		8	No		8	Yes	292	9
301-310	No		8	No		8	No		8
